# Supplementary material for: Characterization of Salivary Secreted Proteins That Induce Cell Death From Riptortus pedestris (Fabricius) and Their Roles in Insect-Plant Interactions
Source: Front Plant Sci. 2022 Jul 4;13:912603. doi: 10.3389/fpls.2022.912603 (PMC9289560; doi:10.3389/fpls.2022.912603)
Supplement: Supplementary file 1 [file Table_1.XLSX]

## Sheet: Sheet1
Name	Sequence (from 5' to 3’)	Usage
Pbin-GFP2-RP191-F	GACGAGCTGTACAAGGGTACCGCTACCCTCCAGGCTTCGGGG	Expression in N.benthamiana
Pbin-GFP2-RP191-R	GCGGACTCTAGTTCATCTAGATTAACCCCTAAGCTGAGCTGATC	Expression in N.benthamiana
Pbin-GFP2-RP246-F	GACGAGCTGTACAAGGGTACCATGTTTGCATCCTACGATGATGC	Expression in N.benthamiana
Pbin-GFP2-RP246-R	GCGGACTCTAGTTCATCTAGATTATGTCATTTTAGTTATGAGTT	Expression in N.benthamiana
Pbin-GFP2-RP302-F	GACGAGCTGTACAAGGGTACCATGCAATGGTTACAAGTTATATC	Expression in N.benthamiana
Pbin-GFP2-RP302-R	GCGGACTCTAGTTCATCTAGATTAGTGGGGGAAGAGGAGGTAGT	Expression in N.benthamiana
Pbin-GFP2-RP309-F	GACGAGCTGTACAAGGGTACCATGCACAACAACAATATCTGCTT	Expression in N.benthamiana
Pbin-GFP2-RP309-R	GCGGACTCTAGTTCATCTAGATTAAGCCCAAGGAGTAGAGAAGT	Expression in N.benthamiana
Pbin-RP191-HA-F	CGATAGGGTACCCCCGGGATGAAGACCTTCTTTGCA	Expression in N.benthamiana
Pbin-RP191-HA-R	GGATCCGTCGACCCCGGGACCCCTAAGCTGAGCTGATC	Expression in N.benthamiana
Pbin-RP246-HA-F	CGATAGGGTACCCCCGGGATGAGGATGTCATATGCA	Expression in N.benthamiana
Pbin-RP246-HA-R	GGATCCGTCGACCCCGGGTGTCATTTTAGTTATGAGTT	Expression in N.benthamiana
Pbin-RP302-HA-F	CGATAGGGTACCCCCGGGATGGAAAAAGCATGTCCCC	Expression in N.benthamiana
Pbin-RP302-HA-R	GGATCCGTCGACCCCGGGGTGGGGGAAGAGGAGGTAGT	Expression in N.benthamiana
Pbin-RP309-HA-F	CGATAGGGTACCCCCGGGATGGCTTGTATCATGGC	Expression in N.benthamiana
Pbin-RP309-HA-R	GGATCCGTCGACCCCGGGAGCCCAAGGAGTAGAGAAGT	Expression in N.benthamiana
RP191-RT-F	AGTAGGTGCTAGTCTCGCCA	qRT-PCR primer for RP191 transcription level
RP246-RT-F	CTGGAACGTCTCGAACACGA	qRT-PCR primer for RP246 transcription level
RP309-RT-F	GCTTCATCTTCAGAGTCAACCA	qRT-PCR primer for RP309 transcription level
RP302-RT-F	GGTTACAAGTTATATCCAGGCATTTGA	qRT-PCR primer for RP302 transcription level
RP191-RT-R	CCAGCATTGATCCCAGTGGT	qRT-PCR primer for RP191 transcription level
RP246-RT-R	TACAGCTCTCCCACCTGTCA	qRT-PCR primer for RP246 transcription level
RP309-RT-R	AAGCCCAAGGAGTAGAGAAGT	qRT-PCR primer for RP309 transcription level
RP302-RT-R	GTGGGGGAAGAGGAGGTAGT	qRT-PCR primer for RP302 transcription level
RPACTIN-RT-F	TGTATGCCAACACCGTCCTC	Riptortus pedestris beta-actin Mrna , used for real time PCR assay
RPACTIN-RT-R	GGAGAGGGAAGCCAAGATGG	Riptortus pedestris beta-actin Mrna , used for real time PCR assay
GAPDH-RT-F	GCCACCCAGAAGACTGTTGA	Riptortus pedestris glyceraldehyde-3-phosphate dehydrogenase , used for real time PCR assay
GAPDH-RT-R	TTAAGAGGACCTGCAGCAGC	Riptortus pedestris glyceraldehyde-4-phosphate dehydrogenase , used for real time PCR assay
EF1α-RT-F	TATGATTACTGGTACCTCCC	Internal primers of N. benthamiana EF1α, used for real time PCR assay
EF1α-RT-R	ACCTAGCCTTGGAATACTTG	Internal primers of N. benthamiana EF1α, used for real time PCR assay
qNbPti5-F	CCTCCAAGTTTGAGCTCGGATAGT	qRT-PCR primer for PTI pathway marker gene
qNbPti5-R	CCAAGAAATTCTCCATGCACTCTGTC	qRT-PCR primer for PTI pathway marker gene
qNbAcre31-F	AATTCGGCCATCGTGATCTTGGTC	qRT-PCR primer for PTI pathway marker gene
qNbAcre31-R	GAGAAACTGGGATTGCCTGAAGGA	qRT-PCR primer for PTI pathway marker gene
qNbWRKY7-F	CACAAGGGTACAAACAACACAG	qRT-PCR primer for PTI pathway marker gene
qNbWRKY7-R	GGTTGCATTTGGTTCATGTAAG	qRT-PCR primer for PTI pathway marker gene
qNbWRKY8-F	AACAATGGTGCCAATAATGC	qRT-PCR primer for PTI pathway marker gene
qNbWRKY8-R	TGCATATCCTGAGAAACCATT	qRT-PCR primer for PTI pathway marker gene
qRT-NbBAK1-F	TCAGGATTATCCCGCTCACC	qRT-PCR primer for NbBAK1 transcription level
qRT-NbBAK1-R	CTGCTGGCAGAATTGCAGAA	qRT-PCR primer for NbBAK1 transcription level
qRT-NbSOBIR1-F	GGCCTTCACTGCTTCACAAA	qRT-PCR primer for NbSOBIR1 transcription level
qRT-NbSOBIR1-R	TGTTGCAGAGTTGCAAAGTG	qRT-PCR primer for NbSOBIR1 transcription level
